# Supplementary material for: New insights into the plastome evolution of Lauraceae using herbariomics
Source: BMC Plant Biol. 2023 Aug 10;23:387. doi: 10.1186/s12870-023-04396-4 (PMC10413609; doi:10.1186/s12870-023-04396-4)
Supplement: Supplementary file 6 — Supplementary Material 6: Table S1. Summary of available plastomes of Lauraceae in NCBI. Table S2. Number of three repeats types. Table S3. Length of three repeats types. Table S4. Types and amounts of SSRs in the five newly sequenced chloroplast genomes. Table S5. The distribution of simple sequence repeats. Table S6. The pairwise similarity of Lauraceae. Table S7. Plastomes and sequences obtained from NCBI for phylogenetic studies. [file 12870_2023_4396_MOESM6_ESM.xlsx]

## Sheet: Table S1
Table S1. Summary of available plastomes of Lauraceae in NCBI.
Genus	Samples	Species	Clades
Actinodaphne	5	3	Laureae
Laurus	1	1	Laureae
Lindera	69	24	Laureae
Litsea	54	23	Laureae
Iteadaphne	1	1	Laureae
Neolitsea	10	6	Laureae
Parasassafras	2	1	Laureae
Cinnamomum	25	17	Cinnamomeae
Camphora	31	10	Cinnamomeae
Nectandra	1	1	Cinnamomeae
Ocotea	7	7	Cinnamomeae
Sassafras	5	2	Cinnamomeae
Alseodaphne	6	3	Perseeae
Alseodaphnopsis	8	4	Perseeae
Machilus	58	28	Perseeae
Persea	8	1	Perseeae
Phoebe	51	17	Perseeae
Caryodaphnopsis	4	3	Caryodaphnopsideae
Neocinnamomum	6	4	Neocinnamomeae
Cassytha	6	2	Cassytheae
Beilschmiedia	37	20	Cryptocaryeae
Cryptocarya	6	3	Cryptocaryeae
Endiandra	10	5	Cryptocaryeae
Eusideroxylon	1	1	Cryptocaryeae
Potameia	2	1	Cryptocaryeae
Sinopora	3	1	Cryptocaryeae
Syndiclis	7	3	Cryptocaryeae
Total	424	190

## Sheet: Table S2
Table S2. Number of three repeats types.
Species	Palindrome	Direct	Tandem	Total
Ocotea bracteosa	14	14	22	50
Licaria capitata	15	15	22	52
Sextonia rubra	13	9	14	36
Chlorocardium rodiei	16	10	19	45
Hypodaphnis zenkeri	10	10	20	40
Total	68	58	97	‘
Proportion	0.305	0.26	0.435

## Sheet: Table S3
Table S3. Length of three repeats types.
Repeats length	Ocotea bracteosa			Licaria capitata			Sextonia rubra			Chlorocardium rodiei			Hypodaphnis zenkeri
	P	D	T	P	D	T	P	D	T	P	D	T	P	D	T
＜30	0	0	22	0	0	22	0	0	14	0	0	19	0	0	20
30-39	11	9	0	12	9	0	11	4	0	13	7	0	5	7	0
40-49	3	3	0	3	4	0	2	4	0	3	3	0	5	3	0
50-59	0	0	0	0	0	0	0	1	0	0	0	0	0	0	0
60-69	0	0	0	0	1	0	0	0	0	0	0	0	0	0	0
≥70	0	2	0	0	1	0	0	0	0	0	0	0	0	0	0
Note：P=Palindrome repeat, D= Direct repeat, T=Tandem repeat.

## Sheet: Table S4
Table S4. Types and amounts of SSRs in the five new sequenced chloroplast genomes.
SSR type	Repeats unit	Ocotea bracteosa	Licaria capitata	Sextonia rubra	Chlorocardium rodiei	Hypodaphnis zenkeri
Mono	A/T	62	58	57	45	41
	C/G	1	3	4	7	0
Di	AG/CT	3	3	1	4	1
	AT/AT	2	2	1	2	4
Tri	AAT/ATT	0	0	1	1	0
Total		68	66	64	59	46
Note: Mono= mononucleotides; Di= dinucleotides; Tri= trinucleotides.

## Sheet: Table S5
Table S5. The distribution of simple sequence repeats.
Species	LSC	SSC	IR	CDS	IGS	Intron
Ocotea bracteosa	53	13	2	9	43	14
Licaria capitata	51	13	2	7	46	13
Sextonia rubra	50	11	3	10	43	11
Chlorocardium rodiei	46	9	4	7	37	15
Hypodaphnis zenkeri	30	11	4	5	34	6
Note: Note: LSC=large single copy region, SSC= small single copy region, IR=inverted repeat regions, IGS=intergenic spacer regions, CDS=coding DNA sequences, Intron=introns and other.

## Sheet: Table S6
Table S6. The pairwise similarity of Lauraceae.
	Neolitsea pallens	Neolitsea sericea	Iteadaphne caudata	Lindera aggregata	Parasassafras confertiflorum	Actinodaphne lancifolia	Litsea cubeba	Lindera obtusiloba	Lindera megaphylla	Litsea glutinosa	Laurus nobilis	Camphora officinarum	Sassafras tzumu	Cinnamomum japonicum	Licaria capitata	Ocotea bracteosa	Nectandra angustifolia	Alseodaphnopsis hainanensis	Machilus thunbergii	Phoebe bournei	Persea americana	Alseodaphne semecarpifolia	Chlorocardium rodiei	Sextonia rubra	Caryodaphnopsis tonkinensis	Neocinnamomum delavayi	Cassytha filiformis	Sinopora hongkongensis	Syndiclis fooningensis	Beilschmiedia appendiculata	Potameia microphylla	Endiandra montana	Cryptocarya chinensis	Eusideroxylon zwageri	Hypodaphnis zenkeri
Neolitsea pallens		99.6	99.1	99.2	98.9	99.2	99.1	98.9	99	98.9	98.6	98.6	98.2	98.6	98.4	98.3	96.4	99	98.9	98.9	98.9	98.7	97.1	96	91.7	90	65.2	87.2	87.2	87.1	87	87.1	87.2	87.1	86.9
Neolitsea sericea	99.6		98.9	99	98.7	99	98.9	98.8	98.8	98.7	98.4	98.4	98	98.4	98.2	98.1	96.3	98.8	98.7	98.7	98.7	98.5	96.9	96.2	91.9	89.9	65.3	87	87	87	86.9	87	87.1	87	86.8
Iteadaphne caudata	99.1	98.9		99.2	98.9	99.1	99.1	98.9	98.9	98.9	98.6	98.5	98.2	98.6	98.4	98.3	96.3	98.9	98.9	98.9	98.9	98.6	97.1	95.9	91.7	89.9	65.2	87.2	87.1	87.1	87	87.1	87.2	87.1	86.9
Lindera aggregata	99.2	99	99.2		99	99.2	99.1	99	99	98.9	98.7	98.6	98.2	98.7	98.5	98.4	96.4	99	99	99	99	98.7	97.1	96	91.7	90	65.3	87.2	87.2	87.2	87.1	87.2	87.3	87.1	87
Parasassafras confertiflorum	98.9	98.7	98.9	99		99.1	99	98.9	98.9	98.8	98.6	98.5	98.2	98.6	98.3	98.3	96.3	98.9	98.8	98.9	98.9	98.6	97	95.9	91.6	89.9	65.1	87.1	87.1	87.1	87	87.1	87.1	87.1	86.9
Actinodaphne lancifolia	99.2	99	99.1	99.2	99.1		99.3	99.1	99.1	99	98.8	98.7	98.3	98.8	98.6	98.5	96.5	99.1	99	99.1	99.1	98.8	97.2	96.1	91.8	90	65.3	87.3	87.3	87.2	87.1	87.2	87.3	87.2	87
Litsea cubeba	99.1	98.9	99.1	99.1	99	99.3		99.2	99.2	99.1	98.8	98.8	98.4	98.7	98.6	98.5	96.5	99.2	99	99.1	99	98.9	97.3	96.2	91.7	90.1	65.2	87.3	87.3	87.2	87.1	87.3	87.3	87.2	87.1
Lindera obtusiloba	98.9	98.8	98.9	99	98.9	99.1	99.2		99	98.9	98.7	98.7	98.3	98.6	98.5	98.4	96.5	99.1	98.9	99	98.9	98.7	97.2	96.1	91.6	89.9	65.2	87.2	87.2	87.1	87	87.2	87.2	87.1	87
Lindera megaphylla	99	98.8	98.9	99	98.9	99.1	99.2	99		99.2	98.8	98.8	98.4	98.7	98.5	98.5	96.4	99.1	98.9	99.1	99	98.8	97.2	96.1	91.7	90	65.2	87.3	87.2	87.2	87.1	87.2	87.3	87.2	87.1
Litsea glutinosa	98.9	98.7	98.9	98.9	98.8	99	99.1	98.9	99.2		98.8	98.7	98.3	98.6	98.5	98.4	96.4	99.1	98.8	99	98.9	98.7	97.2	96	91.7	90	65.2	87.3	87.2	87.2	87.1	87.2	87.3	87.1	87.1
Laurus nobilis	98.6	98.4	98.6	98.7	98.6	98.8	98.8	98.7	98.8	98.8		98.4	98.3	98.3	98.2	98.1	96.2	98.8	98.6	98.7	98.6	98.5	96.9	95.8	91.4	89.8	65.1	87.2	87.2	87.1	87	87.2	87.2	87.1	87
Camphora officinarum	98.6	98.4	98.5	98.6	98.5	98.7	98.8	98.7	98.8	98.7	98.4		98.8	99.2	98.7	98.7	96.7	98.9	98.6	98.8	98.7	98.5	97	95.8	91.4	89.7	65.2	87	87	87	86.9	87	87	86.9	86.8
Sassafras tzumu	98.2	98	98.2	98.2	98.2	98.3	98.4	98.3	98.4	98.3	98.3	98.8		98.6	98.3	98.3	96.3	98.5	98.2	98.4	98.3	98.2	96.6	95.5	91.1	89.7	64.9	86.7	86.7	86.7	86.6	86.7	86.7	86.6	86.5
Cinnamomum japonicum	98.6	98.4	98.6	98.7	98.6	98.8	98.7	98.6	98.7	98.6	98.3	99.2	98.6		98.7	98.6	96.7	98.8	98.7	98.8	98.8	98.6	96.9	95.8	91.5	89.7	65.1	87	87	87	86.9	87	87	86.9	86.8
Licaria capitata	98.4	98.2	98.4	98.5	98.3	98.6	98.6	98.5	98.5	98.5	98.2	98.7	98.3	98.7		99.5	97.3	98.7	98.4	98.6	98.5	98.4	96.8	95.7	91.3	89.6	65.1	86.9	86.9	86.8	86.7	86.8	86.9	86.8	86.7
Ocotea bracteosa	98.3	98.1	98.3	98.4	98.3	98.5	98.5	98.4	98.5	98.4	98.1	98.7	98.3	98.6	99.5		97.3	98.6	98.4	98.5	98.4	98.3	96.7	95.6	91.2	89.5	65	86.8	86.8	86.7	86.7	86.8	86.8	86.7	86.7
Nectandra angustifolia	96.4	96.3	96.3	96.4	96.3	96.5	96.5	96.5	96.4	96.4	96.2	96.7	96.3	96.7	97.3	97.3		96.6	96.4	96.6	96.5	96.3	94.8	94	89.9	88.5	65.2	85.2	85.2	85.1	85	85.1	85.2	85.2	85.1
Alseodaphnopsis hainanensis	99	98.8	98.9	99	98.9	99.1	99.2	99.1	99.1	99.1	98.8	98.9	98.5	98.8	98.7	98.6	96.6		99.5	99.5	99.3	99.1	97.4	96.2	91.8	90.1	65.3	87.4	87.4	87.3	87.2	87.4	87.4	87.3	87.2
Machilus thunbergii	98.9	98.7	98.9	99	98.8	99	99	98.9	98.9	98.8	98.6	98.6	98.2	98.7	98.4	98.4	96.4	99.5		99.3	99.2	98.9	97.2	96	91.8	90	65.3	87.3	87.3	87.2	87.1	87.2	87.3	87.2	87.1
Phoebe bournei	98.9	98.7	98.9	99	98.9	99.1	99.1	99	99.1	99	98.7	98.8	98.4	98.8	98.6	98.5	96.6	99.5	99.3		99.3	99.1	97.4	96.2	91.8	90.1	65.2	87.4	87.3	87.3	87.2	87.3	87.4	87.3	87.1
Persea americana	98.9	98.7	98.9	99	98.9	99.1	99	98.9	99	98.9	98.6	98.7	98.3	98.8	98.5	98.4	96.5	99.3	99.2	99.3		99	97.3	96.1	91.8	90	65.3	87.3	87.3	87.2	87.1	87.3	87.3	87.2	87.1
Alseodaphne semecarpifolia	98.7	98.5	98.6	98.7	98.6	98.8	98.9	98.7	98.8	98.7	98.5	98.5	98.2	98.6	98.4	98.3	96.3	99.1	98.9	99.1	99		97.1	96.1	91.7	89.9	65.1	87.3	87.2	87.2	87.1	87.2	87.2	87.1	87
Chlorocardium rodiei	97.1	96.9	97.1	97.1	97	97.2	97.3	97.2	97.2	97.2	96.9	97	96.6	96.9	96.8	96.7	94.8	97.4	97.2	97.4	97.3	97.1		96.6	92	90.1	65.5	87.5	87.5	87.4	87.3	87.4	87.5	87.5	87.4
Sextonia rubra	96	96.2	95.9	96	95.9	96.1	96.2	96.1	96.1	96	95.8	95.8	95.5	95.8	95.7	95.6	94	96.2	96	96.2	96.1	96.1	96.6		91.9	89.5	65.3	86.6	86.6	86.5	86.5	86.6	86.6	86.5	86.4
Caryodaphnopsis tonkinensis	91.7	91.9	91.7	91.7	91.6	91.8	91.7	91.6	91.7	91.7	91.4	91.4	91.1	91.5	91.3	91.2	89.9	91.8	91.8	91.8	91.8	91.7	92	91.9		88.2	64.5	85.1	85.1	85	85.1	85.1	85.2	84.7	85
Neocinnamomum delavayi	90	89.9	89.9	90	89.9	90	90.1	89.9	90	90	89.8	89.7	89.7	89.7	89.6	89.5	88.5	90.1	90	90.1	90	89.9	90.1	89.5	88.2		63.9	85.9	85.9	85.8	85.7	85.9	86.1	85.2	84.7
Cassytha filiformis	65.2	65.3	65.2	65.3	65.1	65.3	65.2	65.2	65.2	65.2	65.1	65.2	64.9	65.1	65.1	65	65.2	65.3	65.3	65.2	65.3	65.1	65.5	65.3	64.5	63.9		63.9	63.9	63.8	63.8	63.9	64.2	63.5	64.3
Sinopora hongkongensis	87.2	87	87.2	87.2	87.1	87.3	87.3	87.2	87.3	87.3	87.2	87	86.7	87	86.9	86.8	85.2	87.4	87.3	87.4	87.3	87.3	87.5	86.6	85.1	85.9	63.9		99.7	99.4	99	99.2	96.6	94.2	89.4
Syndiclis fooningensis	87.2	87	87.1	87.2	87.1	87.3	87.3	87.2	87.2	87.2	87.2	87	86.7	87	86.9	86.8	85.2	87.4	87.3	87.3	87.3	87.2	87.5	86.6	85.1	85.9	63.9	99.7		99.4	99	99.1	96.7	94.3	89.4
Beilschmiedia appendiculata	87.1	87	87.1	87.2	87.1	87.2	87.2	87.1	87.2	87.2	87.1	87	86.7	87	86.8	86.7	85.1	87.3	87.2	87.3	87.2	87.2	87.4	86.5	85	85.8	63.8	99.4	99.4		98.9	99.1	96.5	94.1	89.3
Potameia microphylla	87	86.9	87	87.1	87	87.1	87.1	87	87.1	87.1	87	86.9	86.6	86.9	86.7	86.7	85	87.2	87.1	87.2	87.1	87.1	87.3	86.5	85.1	85.7	63.8	99	99	98.9		99	96.5	94	89.3
Endiandra montana	87.1	87	87.1	87.2	87.1	87.2	87.3	87.2	87.2	87.2	87.2	87	86.7	87	86.8	86.8	85.1	87.4	87.2	87.3	87.3	87.2	87.4	86.6	85.1	85.9	63.9	99.2	99.1	99.1	99		96.6	94.2	89.4
Cryptocarya chinensis	87.2	87.1	87.2	87.3	87.1	87.3	87.3	87.2	87.3	87.3	87.2	87	86.7	87	86.9	86.8	85.2	87.4	87.3	87.4	87.3	87.2	87.5	86.6	85.2	86.1	64.2	96.6	96.7	96.5	96.5	96.6		94.6	89.6
Eusideroxylon zwageri	87.1	87	87.1	87.1	87.1	87.2	87.2	87.1	87.2	87.1	87.1	86.9	86.6	86.9	86.8	86.7	85.2	87.3	87.2	87.3	87.2	87.1	87.5	86.5	84.7	85.2	63.5	94.2	94.3	94.1	94	94.2	94.6		88.7
Hypodaphnis zenkeri	86.9	86.8	86.9	87	86.9	87	87.1	87	87.1	87.1	87	86.8	86.5	86.8	86.7	86.7	85.1	87.2	87.1	87.1	87.1	87	87.4	86.4	85	84.7	64.3	89.4	89.4	89.3	89.3	89.4	89.6	88.7

## Sheet: Table S7
Table S7. Plastomes and sequences obtained from NCBI for phylogenetic studies.
Species	Acession
Actinodaphne lancifolia	NC_045251
Alseodaphne semecarpifolia	NC_037491
Alseodaphnopsis hainanensis	NC_057082
Beilschmiedia appendiculata	NC_051896
Caryodaphnopsis tonkinensis	NC_050345
Cassytha filiformis	NC_036001
Chlorocardium rodiei	OQ621667
Camphora officinarum	MF421523
Cinnamomum japonicum	MT621639
Cryptocarya chinensis	NC_036002
Endiandra montana	NC_051911
Eusideroxylon zwageri	MF939351
Hypodaphnis zenkeri	OQ621668
Iteadaphne caudata	NC_050361
Laurus nobilis	NC_034700
Licaria capitata	OQ621669
Lindera aggregata	NC_045252
Lindera megaphylla	NC_045258
Lindera obtusiloba	NC_045262
Litsea cubeba	NC_048954
Litsea glutinosa	NC_050365
Machilus thunbergii	NC_038204
Nectandra angustifolia	MF939340
Neocinnamomum delavayi	NC_036003
Neolitsea pallens	NC_050370
Neolitsea sericea	MW465540
Ocotea bracteosa	OQ621670
Parasassafras confertiflorum	NC_042696
Persea americana	NC_031189
Phoebe bournei	NC_034926
Potameia microphylla	NC_051913
Sassafras tzumu	NC_045268
Sextonia rubra	OQ621671
Sinopora hongkongensis	NC_051914
Syndiclis fooningensis	NC_051915
Calycanthus chinensis	NC_037504
Chimonanthus nitens	NC_042745
Chimonanthus praecox	NC_042744
Note：New sequenced plastomes are shown in bold.
